# Supplementary material for: Systematic Interrogation of the Temperature Perturbation in the Insulin Signaling Pathway for Optogenetic Stimulation
Source: Cells. 2022 Oct 5;11(19):3136. doi: 10.3390/cells11193136 (PMC9564263; doi:10.3390/cells11193136)
Supplement: Supplementary file 1 [file cells-11-03136-s001.zip]

Archive with 1 entries (1 files):
- cells-1898554-supplementary.pdf
